# Supplementary material for: The burden of epilepsy in the People’s Republic of China from 1990 to 2019: epidemiological trends and comparison with the global burden of epilepsy
Source: Front Neurol. 2023 Dec 11;14:1303531. doi: 10.3389/fneur.2023.1303531 (PMC10749336; doi:10.3389/fneur.2023.1303531)
Supplement: Supplementary file 4 [file Table_1.XLSX]

## Sheet: 所有国家EAPC
The EAPC of the age-standardized incidence rate for 204 countries from 1990 to 2019.
	location	sex	age	EAPC	EAPC(95%CI)
1	Dominican Republic	Both	Age-standardized	0.8	0.8 (0.73 to 0.86)
2	Mozambique	Both	Age-standardized	0.88	0.88 (0.67 to 1.08)
3	Tajikistan	Both	Age-standardized	-0.09	-0.09 (-0.15 to -0.04)
4	Afghanistan	Both	Age-standardized	-0.01	-0.01 (-0.15 to 0.12)
5	Equatorial Guinea	Both	Age-standardized	2.31	2.31 (1.99 to 2.63)
6	Liberia	Both	Age-standardized	0.19	0.19 (0.01 to 0.37)
7	Zimbabwe	Both	Age-standardized	-0.25	-0.25 (-0.38 to -0.12)
8	Paraguay	Both	Age-standardized	0.15	0.15 (0.09 to 0.21)
9	Morocco	Both	Age-standardized	0.51	0.51 (0.45 to 0.57)
10	Austria	Both	Age-standardized	0.09	0.09 (0.05 to 0.13)
11	Northern Mariana Islands	Both	Age-standardized	0.02	0.02 (-0.02 to 0.06)
12	Rwanda	Both	Age-standardized	0.01	0.01 (-0.07 to 0.1)
13	Mali	Both	Age-standardized	-0.01	-0.01 (-0.31 to 0.29)
14	Malta	Both	Age-standardized	0.45	0.45 (0.41 to 0.48)
15	Bangladesh	Both	Age-standardized	-0.21	-0.21 (-0.35 to -0.07)
16	Samoa	Both	Age-standardized	0.11	0.11 (0.05 to 0.16)
17	Turkmenistan	Both	Age-standardized	0.46	0.46 (0.41 to 0.51)
18	Romania	Both	Age-standardized	0.17	0.17 (0.13 to 0.21)
19	Myanmar	Both	Age-standardized	0.96	0.96 (0.86 to 1.06)
20	Grenada	Both	Age-standardized	0.44	0.44 (0.38 to 0.5)
21	Solomon Islands	Both	Age-standardized	0	0 (-0.05 to 0.04)
22	Brunei Darussalam	Both	Age-standardized	-0.45	-0.45 (-0.52 to -0.38)
23	Palestine	Both	Age-standardized	-0.03	-0.03 (-0.12 to 0.05)
24	Palau	Both	Age-standardized	0.11	0.11 (0.05 to 0.18)
25	Serbia	Both	Age-standardized	0.25	0.25 (0.21 to 0.29)
26	Philippines	Both	Age-standardized	0.3	0.3 (0.19 to 0.42)
27	Gabon	Both	Age-standardized	0.05	0.05 (0 to 0.09)
28	Belgium	Both	Age-standardized	0.41	0.41 (0.38 to 0.45)
29	Puerto Rico	Both	Age-standardized	-0.3	-0.3 (-0.37 to -0.23)
30	Japan	Both	Age-standardized	0.26	0.26 (0.17 to 0.36)
31	Mauritania	Both	Age-standardized	0.01	0.01 (-0.19 to 0.21)
32	Niger	Both	Age-standardized	-0.13	-0.13 (-0.18 to -0.09)
33	India	Both	Age-standardized	0.68	0.68 (0.56 to 0.8)
34	Slovakia	Both	Age-standardized	0.45	0.45 (0.38 to 0.52)
35	Netherlands	Both	Age-standardized	0.74	0.74 (0.6 to 0.88)
36	Seychelles	Both	Age-standardized	0.28	0.28 (0.24 to 0.31)
37	Guyana	Both	Age-standardized	0.23	0.23 (0.14 to 0.32)
38	Vanuatu	Both	Age-standardized	0	0 (-0.05 to 0.04)
39	Uzbekistan	Both	Age-standardized	0.48	0.48 (0.3 to 0.65)
40	American Samoa	Both	Age-standardized	0.34	0.34 (0.23 to 0.44)
41	Burundi	Both	Age-standardized	-0.95	-0.95 (-1.19 to -0.71)
42	Denmark	Both	Age-standardized	0.45	0.45 (0.37 to 0.54)
43	United States of America	Both	Age-standardized	0.02	0.02 (-0.12 to 0.15)
44	Somalia	Both	Age-standardized	-0.09	-0.09 (-0.22 to 0.04)
45	Republic of Korea	Both	Age-standardized	-0.15	-0.15 (-0.22 to -0.08)
46	Burkina Faso	Both	Age-standardized	0.25	0.25 (0.19 to 0.3)
47	Spain	Both	Age-standardized	0.2	0.2 (0.11 to 0.29)
48	Egypt	Both	Age-standardized	0.77	0.77 (0.56 to 0.98)
49	Benin	Both	Age-standardized	-0.37	-0.37 (-0.57 to -0.16)
50	Bosnia and Herzegovina	Both	Age-standardized	0.51	0.51 (0.38 to 0.63)
51	Thailand	Both	Age-standardized	0.96	0.96 (0.93 to 0.99)
52	Sri Lanka	Both	Age-standardized	0.6	0.6 (0.56 to 0.64)
53	Saint Kitts and Nevis	Both	Age-standardized	-0.37	-0.37 (-0.43 to -0.31)
54	Tonga	Both	Age-standardized	0.21	0.21 (0.14 to 0.28)
55	Saudi Arabia	Both	Age-standardized	1.1	1.1 (0.99 to 1.22)
56	Cyprus	Both	Age-standardized	0.02	0.02 (-0.03 to 0.08)
57	Cook Islands	Both	Age-standardized	0.14	0.14 (0.07 to 0.21)
58	Comoros	Both	Age-standardized	-0.1	-0.1 (-0.16 to -0.04)
59	France	Both	Age-standardized	0.37	0.37 (0.24 to 0.51)
60	Timor-Leste	Both	Age-standardized	0.84	0.84 (0.77 to 0.91)
61	Portugal	Both	Age-standardized	0.56	0.56 (0.46 to 0.66)
62	Bermuda	Both	Age-standardized	-0.22	-0.22 (-0.28 to -0.16)
63	Syrian Arab Republic	Both	Age-standardized	0.48	0.48 (0.42 to 0.54)
64	Haiti	Both	Age-standardized	-0.39	-0.39 (-0.5 to -0.27)
65	Albania	Both	Age-standardized	0.78	0.78 (0.6 to 0.97)
66	Belarus	Both	Age-standardized	0.12	0.12 (0.08 to 0.17)
67	Democratic People's Republic of Korea	Both	Age-standardized	-0.4	-0.4 (-0.46 to -0.34)
68	Slovenia	Both	Age-standardized	-0.15	-0.15 (-0.2 to -0.1)
69	Nigeria	Both	Age-standardized	0.15	0.15 (-0.09 to 0.4)
70	San Marino	Both	Age-standardized	0.07	0.07 (0.04 to 0.11)
71	Uganda	Both	Age-standardized	0.2	0.2 (0.11 to 0.29)
72	Costa Rica	Both	Age-standardized	0.33	0.33 (0.27 to 0.39)
73	United Republic of Tanzania	Both	Age-standardized	0.13	0.13 (-0.01 to 0.26)
74	Sao Tome and Principe	Both	Age-standardized	0.59	0.59 (0.54 to 0.64)
75	Cameroon	Both	Age-standardized	0.06	0.06 (0.02 to 0.1)
76	Tunisia	Both	Age-standardized	0.5	0.5 (0.48 to 0.52)
77	Djibouti	Both	Age-standardized	0.09	0.09 (-0.02 to 0.2)
78	Singapore	Both	Age-standardized	0.31	0.31 (0.29 to 0.34)
79	Finland	Both	Age-standardized	0.14	0.14 (-0.1 to 0.37)
80	Pakistan	Both	Age-standardized	0.14	0.14 (0.05 to 0.24)
81	Tokelau	Both	Age-standardized	0.37	0.37 (0.3 to 0.44)
82	Germany	Both	Age-standardized	1.59	1.59 (1.42 to 1.77)
83	Zambia	Both	Age-standardized	-0.06	-0.06 (-0.16 to 0.04)
84	Senegal	Both	Age-standardized	0.08	0.08 (-0.1 to 0.25)
85	Armenia	Both	Age-standardized	0.46	0.46 (0.34 to 0.58)
86	Cabo Verde	Both	Age-standardized	0.83	0.83 (0.74 to 0.92)
87	Greenland	Both	Age-standardized	-0.28	-0.28 (-0.41 to -0.14)
88	Mexico	Both	Age-standardized	-0.06	-0.06 (-0.13 to 0.01)
89	Estonia	Both	Age-standardized	1.24	1.24 (1.01 to 1.48)
90	Viet Nam	Both	Age-standardized	1.07	1.07 (1.01 to 1.13)
91	Ethiopia	Both	Age-standardized	0.37	0.37 (0.19 to 0.55)
92	Switzerland	Both	Age-standardized	-0.15	-0.15 (-0.18 to -0.12)
93	Eritrea	Both	Age-standardized	0.36	0.36 (0.2 to 0.52)
94	Australia	Both	Age-standardized	0.03	0.03 (-0.02 to 0.08)
95	Bulgaria	Both	Age-standardized	0.29	0.29 (0.21 to 0.37)
96	Chad	Both	Age-standardized	0.51	0.51 (0.46 to 0.56)
97	Jamaica	Both	Age-standardized	0.39	0.39 (0.33 to 0.45)
98	Honduras	Both	Age-standardized	-0.02	-0.02 (-0.06 to 0.01)
99	Trinidad and Tobago	Both	Age-standardized	0.15	0.15 (0.07 to 0.23)
100	Greece	Both	Age-standardized	0.2	0.2 (0.17 to 0.24)
101	Saint Vincent and the Grenadines	Both	Age-standardized	0.24	0.24 (0.18 to 0.3)
102	Tuvalu	Both	Age-standardized	0.41	0.41 (0.34 to 0.47)
103	Guam	Both	Age-standardized	0.31	0.31 (0.26 to 0.36)
104	Panama	Both	Age-standardized	0.61	0.61 (0.54 to 0.67)
105	Iraq	Both	Age-standardized	0.07	0.07 (-0.03 to 0.17)
106	Sweden	Both	Age-standardized	0.13	0.13 (-0.13 to 0.4)
107	Iceland	Both	Age-standardized	0.69	0.69 (0.63 to 0.75)
108	Sierra Leone	Both	Age-standardized	0.11	0.11 (0.04 to 0.17)
109	C么te d'Ivoire	Both	Age-standardized	0.03	0.03 (-0.08 to 0.13)
110	Indonesia	Both	Age-standardized	0.71	0.71 (0.62 to 0.8)
111	Hungary	Both	Age-standardized	-0.01	-0.01 (-0.07 to 0.05)
112	Kenya	Both	Age-standardized	0.21	0.21 (-0.04 to 0.46)
113	Ireland	Both	Age-standardized	0.22	0.22 (0.11 to 0.33)
114	Antigua and Barbuda	Both	Age-standardized	-0.09	-0.09 (-0.15 to -0.04)
115	Venezuela (Bolivarian Republic of)	Both	Age-standardized	-0.17	-0.17 (-0.26 to -0.09)
116	Suriname	Both	Age-standardized	0.29	0.29 (0.23 to 0.35)
117	Jordan	Both	Age-standardized	0.2	0.2 (0.13 to 0.28)
118	Saint Lucia	Both	Age-standardized	-0.11	-0.11 (-0.16 to -0.05)
119	Azerbaijan	Both	Age-standardized	0.35	0.35 (0.27 to 0.42)
120	Bolivia (Plurinational State of)	Both	Age-standardized	0.36	0.36 (-0.18 to 0.9)
121	Barbados	Both	Age-standardized	-0.21	-0.21 (-0.26 to -0.17)
122	Argentina	Both	Age-standardized	0.49	0.49 (0.39 to 0.59)
123	South Sudan	Both	Age-standardized	0.15	0.15 (0.07 to 0.23)
124	Madagascar	Both	Age-standardized	-0.49	-0.49 (-0.62 to -0.36)
125	Latvia	Both	Age-standardized	0.35	0.35 (0.24 to 0.46)
126	Libya	Both	Age-standardized	-0.29	-0.29 (-0.37 to -0.21)
127	North Macedonia	Both	Age-standardized	0.07	0.07 (0.01 to 0.13)
128	Montenegro	Both	Age-standardized	0.18	0.18 (0.09 to 0.27)
129	Gambia	Both	Age-standardized	0.38	0.38 (0.28 to 0.49)
130	Turkey	Both	Age-standardized	1.09	1.09 (0.96 to 1.22)
131	Togo	Both	Age-standardized	-0.7	-0.7 (-0.9 to -0.5)
132	Ecuador	Both	Age-standardized	-0.07	-0.07 (-0.14 to 0.01)
133	Angola	Both	Age-standardized	0.56	0.56 (0.46 to 0.66)
134	Croatia	Both	Age-standardized	-0.26	-0.26 (-0.44 to -0.08)
135	Cuba	Both	Age-standardized	0.1	0.1 (-0.06 to 0.26)
136	Yemen	Both	Age-standardized	0.33	0.33 (0.24 to 0.41)
137	Georgia	Both	Age-standardized	0.1	0.1 (-0.15 to 0.35)
138	Fiji	Both	Age-standardized	0.09	0.09 (0.04 to 0.13)
139	Dominica	Both	Age-standardized	0.13	0.13 (0.06 to 0.2)
140	Bahamas	Both	Age-standardized	-0.12	-0.12 (-0.14 to -0.1)
141	New Zealand	Both	Age-standardized	-0.19	-0.19 (-0.24 to -0.13)
142	United Kingdom	Both	Age-standardized	0.23	0.23 (0 to 0.46)
143	Andorra	Both	Age-standardized	-0.11	-0.11 (-0.17 to -0.06)
144	Nicaragua	Both	Age-standardized	0.03	0.03 (-0.06 to 0.12)
145	Kyrgyzstan	Both	Age-standardized	-0.35	-0.35 (-0.43 to -0.26)
146	United Arab Emirates	Both	Age-standardized	-0.44	-0.44 (-0.55 to -0.32)
147	Malawi	Both	Age-standardized	0.22	0.22 (0.16 to 0.27)
148	Guinea	Both	Age-standardized	0.2	0.2 (0.14 to 0.25)
149	Belize	Both	Age-standardized	0.46	0.46 (0.34 to 0.58)
150	Botswana	Both	Age-standardized	0.67	0.67 (0.59 to 0.75)
151	Peru	Both	Age-standardized	-0.04	-0.04 (-0.12 to 0.05)
152	Lithuania	Both	Age-standardized	0.26	0.26 (0.19 to 0.33)
153	Czechia	Both	Age-standardized	0.33	0.33 (0.28 to 0.38)
154	Italy	Both	Age-standardized	-0.44	-0.44 (-0.75 to -0.12)
155	Chile	Both	Age-standardized	0.14	0.14 (0.07 to 0.2)
156	Kiribati	Both	Age-standardized	-0.24	-0.24 (-0.27 to -0.2)
157	Central African Republic	Both	Age-standardized	-0.15	-0.15 (-0.21 to -0.1)
158	Ghana	Both	Age-standardized	0.58	0.58 (0.51 to 0.65)
159	Israel	Both	Age-standardized	0.38	0.38 (0.32 to 0.43)
160	Kazakhstan	Both	Age-standardized	0.24	0.24 (0.16 to 0.31)
161	South Africa	Both	Age-standardized	-0.48	-0.48 (-0.77 to -0.19)
162	Uruguay	Both	Age-standardized	0.45	0.45 (0.37 to 0.53)
163	Republic of Moldova	Both	Age-standardized	-0.56	-0.56 (-0.6 to -0.53)
164	Mauritius	Both	Age-standardized	0.82	0.82 (0.75 to 0.88)
165	Mongolia	Both	Age-standardized	0.51	0.51 (0.47 to 0.56)
166	Micronesia (Federated States of)	Both	Age-standardized	0.08	0.08 (0.02 to 0.13)
167	Lesotho	Both	Age-standardized	0.98	0.98 (0.87 to 1.08)
168	Democratic Republic of the Congo	Both	Age-standardized	0.09	0.09 (-0.17 to 0.35)
169	United States Virgin Islands	Both	Age-standardized	0.31	0.31 (0.2 to 0.41)
170	Guinea-Bissau	Both	Age-standardized	-0.01	-0.01 (-0.13 to 0.11)
171	Congo	Both	Age-standardized	0.08	0.08 (0.01 to 0.15)
172	Marshall Islands	Both	Age-standardized	0.13	0.13 (0.06 to 0.2)
173	Colombia	Both	Age-standardized	0.05	0.05 (-0.04 to 0.15)
174	Malaysia	Both	Age-standardized	0.53	0.53 (0.42 to 0.63)
175	Norway	Both	Age-standardized	0.14	0.14 (0.09 to 0.2)
176	Eswatini	Both	Age-standardized	0.53	0.53 (0.4 to 0.67)
177	Oman	Both	Age-standardized	0.69	0.69 (0.64 to 0.75)
178	Papua New Guinea	Both	Age-standardized	0.11	0.11 (0.03 to 0.19)
179	Namibia	Both	Age-standardized	0.32	0.32 (0.22 to 0.42)
180	Poland	Both	Age-standardized	0.92	0.92 (0.87 to 0.97)
181	Maldives	Both	Age-standardized	0.1	0.1 (0.06 to 0.14)
182	Taiwan (Province of China)	Both	Age-standardized	0.92	0.92 (0.83 to 1)
183	Canada	Both	Age-standardized	0.2	0.2 (0.05 to 0.34)
184	Algeria	Both	Age-standardized	-0.02	-0.02 (-0.05 to 0)
185	Russian Federation	Both	Age-standardized	-0.04	-0.04 (-0.13 to 0.05)
186	Luxembourg	Both	Age-standardized	0.34	0.34 (0.26 to 0.41)
187	Brazil	Both	Age-standardized	-0.13	-0.13 (-0.52 to 0.25)
188	Qatar	Both	Age-standardized	0.12	0.12 (0.06 to 0.18)
189	Monaco	Both	Age-standardized	0.33	0.33 (0.27 to 0.39)
190	Bahrain	Both	Age-standardized	-0.19	-0.19 (-0.24 to -0.14)
191	El Salvador	Both	Age-standardized	0.56	0.56 (0.51 to 0.6)
192	Cambodia	Both	Age-standardized	0.93	0.93 (0.87 to 0.98)
193	Ukraine	Both	Age-standardized	-0.14	-0.14 (-0.22 to -0.06)
194	Guatemala	Both	Age-standardized	0.28	0.28 (0.22 to 0.35)
195	Lao People's Democratic Republic	Both	Age-standardized	0.61	0.61 (0.52 to 0.69)
196	Iran (Islamic Republic of)	Both	Age-standardized	0.24	0.24 (0.18 to 0.3)
197	Bhutan	Both	Age-standardized	0.26	0.26 (0.23 to 0.3)
198	Nauru	Both	Age-standardized	-0.33	-0.33 (-0.51 to -0.15)
199	Nepal	Both	Age-standardized	0.14	0.14 (-0.01 to 0.29)
200	Kuwait	Both	Age-standardized	-0.05	-0.05 (-0.15 to 0.05)
201	Lebanon	Both	Age-standardized	0.22	0.22 (0.18 to 0.27)
202	China	Both	Age-standardized	0.7	0.7 (0.41 to 1)
203	Niue	Both	Age-standardized	0.04	0.04 (-0.01 to 0.09)
204	Sudan	Both	Age-standardized	0.38	0.38 (0.33 to 0.42)
Abbreviations: EAPC, Estimated annual percentage change.
