# Supplementary material for: The burden of epilepsy in the People’s Republic of China from 1990 to 2019: epidemiological trends and comparison with the global burden of epilepsy
Source: Front Neurol. 2023 Dec 11;14:1303531. doi: 10.3389/fneur.2023.1303531 (PMC10749336; doi:10.3389/fneur.2023.1303531)
Supplement: Supplementary file 5 [file Table_2.XLSX]

## Sheet: Sheet1
The APC for the age-standardized incidence and mortality rate in different sexes from 1990 to 2019.
Location	Indicator	Both sexes		Female		Male
		Year interval	APC(95%CI)	Year interval	APC(95%CI)	Year interval	APC(95%CI)
China	Incidence	1990-1992	10.85(6.79,15.07)*	1990-1992	11.12(9.22,13.05)*	1990-1994	7.98(7.26,8.7)*
		1992-1995	4.88(1.45,8.42)*	1992-1995	4.64(3.07,6.23)*	1994-2006	0.77(0.64,0.9)*
		1995-2014	0.36(0.25,0.46)*	1995-2005	0.28(0.15,0.42)*	2006-2010	-0.28 (-1.22,0.68)
		2014-2019	-1.29(-2.06,-0.51)*	2005-2019	-0.12(-0.19,-0.05)*	2010-2014	1.48(0.48,2.49)*
						2014-2017	-3.33(-5.3,-1.31)*
						2017-2019	0.24 (-1.75,2.27)
	Death	1990-2000	-1.48(-1.69,-1.27)*	1990-2000	-0.05 (-0.41,0.3)	1990-1999	-2.55(-2.74,-2.37)*
		2000-2007	-4.8(-5.14,-4.46)*	2000-2003	-8.99(-11.73,-6.17)*	1999-2004	-1.85(-2.38,-1.31)*
		2007-2014	-2.77(-3.18,-2.37)*	2003-2007	-6.1(-7.4,-4.78)*	2004-2007	-4.81(-6.69,-2.88)*
		2014-2019	-1.41(-2.12,-0.69)*	2007-2015	-3.27(-3.67,-2.87)*	2007-2010	-1.44 (-3.58,0.75)
				2015-2019	-1.54(-2.93,-0.13)*	2010-2013	-3.24(-5.4,-1.03)*
						2013-2019	-1.15(-1.61,-0.69)*
Global	Incidence	1990-1994	1.19(1.06,1.33)*	1990-1994	1.16(1.01,1.31)*	1990-1992	1.47(1.26,1.67)*
		1994-2000	0.12(0.03,0.21)*	1994-2000	0.1 (-0.01,0.2)	1992-1995	0.8(0.61,0.98)*
		2000-2006	0.84(0.75,0.93)*	2000-2009	0.69(0.64,0.74)*	1995-2000	0.09(0.03,0.15)*
		2006-2014	0.26(0.21,0.32)*	2009-2014	0.1 (-0.04,0.24)	2000-2005	0.99(0.93,1.05)*
		2014-2019	0.6(0.51,0.68)*	2014-2017	0.95(0.51,1.4)*	2005-2015	0.28(0.26,0.29)*
				2017-2019	0.26(-0.21,0.72)	2015-2019	0.58(0.52,0.64)*
	Death	1990-2000	0.54(-0.66,-0.43)*	1990-2000	-0.42(-0.52,-0.32)*	1990-2001	-0.59(-0.67,-0.5)*
		2000-2008	-1.3(-1.46,-1.15)*	2000-2003	-2.43(-3.53,-1.32)*	2001-2008	-0.92(-1.09,-0.76)*
		2008-2012	-1.79(-2.29,-1.28)*	2003-2012	-1.66(-1.76,-1.56)*	2008-2012	-1.84(-2.29,-1.4)*
		2012-2019	-0.87(-1.04,-0.7)*	2012-2019	-0.72(-0.85,-0.59)*	2012-2017	-1.15(-1.47,-0.84)*
						2017-2019	-0.14 (-1.44,1.19)
* Statistically significant (p < 0.05). APC, Annual percentage change.
